# Supplementary material for: Research on the Isolation of Endophytic Fungi from Papaya and the Prevention of Colletotrichum gloeosporioides
Source: J Fungi (Basel). 2024 Aug 5;10(8):550. doi: 10.3390/jof10080550 (PMC11355454; doi:10.3390/jof10080550)
Supplement: Supplementary file 1 [file jof-10-00550-s001.zip]

Archive with 1 entries (1 files):
- jof-2965835-supplementary.pdf
